# Supplementary material for: Identification of Human Breast Adipose Tissue Progenitors Displaying Distinct Differentiation Potentials and Interactions with Cancer Cells
Source: Biomedicines. 2022 Aug 9;10(8):1928. doi: 10.3390/biomedicines10081928 (PMC9406003; doi:10.3390/biomedicines10081928)
Supplement: Supplementary file 1 [file biomedicines-10-01928-s001.zip]

Archive with 3 entries (3 files):
- biomedicines-1789373-supplementary.pdf
- Video S1.mp4
- Video S2.mp4
